# Supplementary material for: Subacute changes in brain functional network connectivity after nocturnal sodium oxybate intake are associated with anterior cingulate GABA
Source: Cereb Cortex. 2023 Mar 25;33(12):8046–55. doi: 10.1093/cercor/bhad097 (PMC10267648; doi:10.1093/cercor/bhad097)
Supplement: Bavato_et_al_2023_Suplemetary_materials_final_bhad097 [file bavato_et_al_2023_suplemetary_materials_final_bhad097.zip]

Archive with 1 entries (1 files):
- Bavato_et_al_2023_Suplemetary_materials_final_bhad097.docx
